# Supplementary material for: New Quipazine Derivatives Active Against Drug-Resistant Oncogenic Helicobacter pylori Strains with Biofilm
Source: Int J Mol Sci. 2025 Jun 22;26(13):5997. doi: 10.3390/ijms26135997 (PMC12250555; doi:10.3390/ijms26135997)
Supplement: Supplementary file 1 [file ijms-26-05997-s001.zip]

Archive with 1 entries (1 files):
- ijms-3637317-supplementary.pdf
